# Supplementary material for: l-Arginine Improves Solubility and ANTI SARS-CoV-2 Mpro Activity of Rutin but Not the Antiviral Activity in Cells
Source: Molecules. 2021 Oct 7;26(19):6062. doi: 10.3390/molecules26196062 (PMC8512140; doi:10.3390/molecules26196062)
Supplement: Supplementary file 1 [file molecules-26-06062-s001.zip]

Archive with 1 entries (1 files):
- molecules-1400018-supplementary.pdf
